# Supplementary material for: Proteinuria and Progression of Renal Damage: The Main Pathogenetic Mechanisms and Pharmacological Approach
Source: Medicina (Kaunas). 2024 Nov 6;60(11):1821. doi: 10.3390/medicina60111821 (PMC11596299; doi:10.3390/medicina60111821)
Supplement: Supplementary file 1 [file medicina-60-01821-s001.zip]

Archive with 1 entries (1 files):
- medicina-3226871-supplementary.pdf
